# Supplementary material for: Co-developing sleep-wake and sensory foundations for cognition in the human fetus and newborn
Source: Dev Cogn Neurosci. 2024 Dec 12;71:101487. doi: 10.1016/j.dcn.2024.101487 (PMC11699341; doi:10.1016/j.dcn.2024.101487)
Supplement: Supplementary file 2 — Supplementary material [file mmc2.xlsx]

## Sheet: Fig2
Data_source	Subject_reference	Sex	Weeks_since_conception_category	Weeks_since_conception	Static_fetal_growth_and_fetal_or_birth_weight_centile_less_than_10	Fetal_weight_grams	Fetal_weight_centile	CTG_fetal_movements_recorded_minute	Fetal_distress	Quiet_sleep_percent_Coincident_1F	Active_sleep_percent_Coincident_2to4F	Indeterminate_state_percent_No_Coincidence	UA_RI	RDS	Neuro_abnorm_8months	Gazzolo_both_time_points	Weeks_since_conception_delivery	Mode_delivery	Birth_weight_grams	Birth_weight_centile	Birth_weight_less_than_10_centile	Group
Gazzolo	Gazz1		27to32						N	5	35	60	0.55	N	N	Y	37	Not emergency CS				SGA
Gazzolo	Gazz1		33to36						N	0	15	85	0.67	N	N	Y	37	Not emergency CS				SGA
Gazzolo	Gazz10		27to32						N	25	35	40	0.67	N	N	Y	42	Not emergency CS				SGA
Gazzolo	Gazz10		33to36						N	25	30	45	0.65	N	N	Y	42	Not emergency CS				SGA
Gazzolo	Gazz11		27to32						N	5.8	0	94.2	0.74	N	N	Y	34	Emergency CS				SGA
Gazzolo	Gazz11		33to36						N	35	50	15	0.7	N	N	Y	34	Emergency CS				SGA
Gazzolo	Gazz12		27to32						Y	5	30	65	0.7	N	Y	Y	37	Not emergency CS				FGR
Gazzolo	Gazz12		33to36						Y	11.1	22.2	66.7	0.79	N	Y	Y	37	Not emergency CS				FGR
Gazzolo	Gazz13		27to32						Y	5	20	75	1	Y	Y	N	29	Emergency CS				FGR
Gazzolo	Gazz14		27to32						Y	15	35	50	0.76	Y	Y	Y	41	Emergency CS				FGR
Gazzolo	Gazz14		33to36						Y	15	65	20	0.72	Y	Y	Y	41	Emergency CS				FGR
Gazzolo	Gazz15		27to32						Y	15	25	60	0.79	Y	Y	Y	33	Emergency CS				FGR
Gazzolo	Gazz15		33to36						Y	10	35	55	0.78	Y	Y	Y	33	Emergency CS				FGR
Gazzolo	Gazz16		27to32						Y	21.1	0	78.9	1	N	Y	N	31	Emergency CS				FGR
Gazzolo	Gazz17		27to32						Y	25	0	75	0.8	Y	Y	N	29	Emergency CS				FGR
Gazzolo	Gazz18		27to32						Y	25	0	75	1	Y	Y	N	30	Not emergency CS				FGR
Gazzolo	Gazz19		27to32						Y	30	0	70	1	Y	Y	N	31	Emergency CS				FGR
Gazzolo	Gazz2		27to32						N	5	35	60	0.63	N	N	Y	37	Emergency CS				SGA
Gazzolo	Gazz2		33to36						N	15	25	60	0.67	N	N	Y	37	Emergency CS				SGA
Gazzolo	Gazz20		27to32						N	40	10	50	0.7	Y	Y	N	41	Not emergency CS				SGA
Gazzolo	Gazz21		27to32						Y	40	0	60	0.73	Y	Y	N	29	Not emergency CS				FGR
Gazzolo	Gazz22		27to32						Y	45	5	50	0.91	Y	Y	N	32	Emergency CS				FGR
Gazzolo	Gazz3		27to32						N	5	25	70	0.64	N	N	Y	37	Emergency CS				SGA
Gazzolo	Gazz3		33to36						N	5	35	60	0.76	N	N	Y	37	Emergency CS				SGA
Gazzolo	Gazz4		27to32						N	5.6	22.4	72	0.7	N	N	N	40	Emergency CS				SGA
Gazzolo	Gazz5		27to32						N	10	30	60	0.18	N	N	Y	40	Emergency CS				SGA
Gazzolo	Gazz5		33to36						N	5	35	60	0.75	N	N	Y	40	Emergency CS				SGA
Gazzolo	Gazz6		27to32						N	10	75	15	0.82	N	N	N	41	Emergency CS				SGA
Gazzolo	Gazz7		27to32						N	15	25	60	0.4	N	N	Y	41	Not emergency CS				SGA
Gazzolo	Gazz7		33to36						N	10	35	55	0.5	N	N	Y	41	Not emergency CS				SGA
Gazzolo	Gazz8		27to32						N	15	40	45	0.82	N	N	Y	38	Not emergency CS				SGA
Gazzolo	Gazz8		33to36						N	10	30	60	0.79	N	N	Y	38	Not emergency CS				SGA
Gazzolo	Gazz9		27to32						N	15	15	70	0.12	N	N	N	40	Not emergency CS				SGA
Gazzolo	GazzControlmedian		27to32							10	40	50				N						Controlmedian
Higgins	RFM001	M		29.1429		1710	96	0.25641									38.2857		3420	61.3	N	Control
Higgins	RFM002	M		31.2857		1456	4	0.0740741									39		1660	0	Y	FGR
Higgins	RFM003	M		28.4286		1238	65	0.2									37.2857		2920	53.7	N	Control
Higgins	RFM004	M		28.4286		1574	97	0.7									41.1429		4558	94.7	N	Control
Higgins	RFM005	M		29.8571		1474	44	0.0506329									40		4160	93.4	N	Control
Higgins	RFM006	F		38.1429		3442	62										39.8571		3762	57	N	Control
Higgins	RFM007	F		31.4286		1870	58	0.0625									38.8571		3250	38.9	N	Control
Higgins	RFM008	M		35.8571		2426	16	1.95122									39.8571		3654	61.2	N	Control
Higgins	RFM010	M		35.5714		2853	59	0.377778									39		4300	97.5	N	Control
Higgins	RFM011	F		35.1429		2290	24	0.0731707									39.1429		3000	22.1	N	Control
Higgins	RFM012	M		40.1429		3404	45										41.1429		3200	27	N	Control
Higgins	RFM013	F		35.8571		3176	87	0.533333									39.8571		3720	57	N	Control
Higgins	RFM014	M		30		1479	40	0.518519									41.8571		3642	33.7	N	Control
Higgins	RFM015	F		29.7143		1501	79	0.689655									41.5714		3850	67	N	Control
Higgins	RFM016	M		32.1429		1910	100	1.02564									39.4286		3260	21.6	N	Control
Higgins	RFM017	M		35.8571		3274	80										38.7143		3780	81.3	N	Control
Higgins	RFM018	M		31.2857		1702	27	0.283333									40.8571		3200	18	N	Control
Higgins	RFM019	F		35.5714		2589	39	0.625									36.2857		2545	37.1	N	Control
Higgins	RFM020	M		39.5714		3997	82										39.8571		3850	75	N	Control
Higgins	RFM021	M		29.5714		1633	60	0.295455									41		2945	6	Y	SGA
Higgins	RFM022	M		35.1429		2570	30										41.8571		4080	52	N	Control
Higgins	RFM023	F		35.7143		2453	17.7	0.346154									40.8571		3115	8	Y	SGA
Higgins	RFM025	M		36		2625	41	0.205882									41		3252	28	N	Control
Higgins	RFM026	M		34.4286		2364	36	0.0555556									35.5714		2700	48	N	Control
Higgins	RFM027	F		28.4286		1399	90	0.0909091									38.4286		3365	69	N	Control
Higgins	RFM028	F		33.4286		2100	40	0.625									41.8571		3220	9	Y	SGA
Higgins	RFM029	F		35.8571		2643	38	1.04878									40.8571		3616	39	N	Control
Higgins	RFM030	M		31.4286		1642	54	0.0625									40.2857		3010	34	N	Control
Higgins	RFM031	M		34		2757	91	0.162162									40.5714		4050	78	N	Control
Higgins	RFM032	F		34		1821	9	0.638889									39.1429		2668	9	Y	SGA
Higgins	RFM033	F		35.1429		2180	3	0.571429									36.5714		2664	9	Y	SGA
Higgins	RFM034	M		35.4286		2426	27	0.121212									39.5714		3360	43	N	Control
Higgins	RFM035	M		40		3358	50	0.363636									40.2857		3120	23	N	Control
Higgins	RFM036	F		39.1429		3479	66	0.196078									40.1429		3696	67	N	Control
Higgins	RFM037	F		35.4286		2927	87	0.564103									37		3022	63	N	Control
Higgins	RFM038	F		37.7143		3196	76	0.09375									38.5714		3194	59	N	Control
Higgins	RFM039	M		35.8571		2595	43	0.28125									39		3160	38	N	Control
Higgins	RFM040	F		40.1429		3688	90	0.0217391									40.7143		3480	68	N	Control
Higgins	RFM041	F		39.4286		3385	69	0.0714286									41.2857		3560	56	N	Control
Higgins	RFM042	F		37.7143		3157	78										38.8571		2960	30	N	Control
Higgins	RFM043	M		37.4286		2825	37	0.307692									39.2857		2920	30	N	Control
Higgins	RFM044	M		38.1429		3720	94	0.444444									41.2857		3461	29	N	Control
Higgins	RFM045	F		28.5714		1355	40	0.15									40.8571		3500	20	N	Control
Higgins	RFM046	F		30		1372	41.4	0.594595									39.4286		2662	8.9	Y	SGA
Higgins	RFM047	F		37.1429		3109	96										38.7143		2920	37	N	Control
Higgins	RFM049	M		38.2857		3780	95										39.1429		3065	27	N	Control
Higgins	RFM050	M		41.5714		5051	99.9										42.2857		4100	81	N	Control
Higgins	RFM051	M		39.8571		3739	55	0.386364									40.2857		3880	59	N	Control
Higgins	RFM052	F		31.4286		2073	86.9	1.55932									41		3990	81.2	N	Control
Higgins	RFM053	M		36.5714		2579	28.4	0.241379									40.5714		3320	33.2	N	Control
Higgins	RFM054	M		36.4286		3088	75.5	0.387097									41.5714		4160	77.7	N	Control
Higgins	RFM055	F		40.5714		2909	3	0.444444									40.8571		3780	52	N	Control
Higgins	RFM056	M		36.7143		3057	70.7	1.08955									41		3850	66	N	Control
Higgins	RFM057	M		38.4286		3186	38	0.393939									39.4286		3060	16.8	N	Control
Higgins	RFM058	M		33.2857		2216	67.6	0.121622									41.7143		3625	45.1	N	Control
Higgins	RFM059	F		33.5714		2457	85	0.419355									39.1429		3760	88.3	N	Control
Higgins	RFM060	M		37.2857		2904	31.8	0.138889									39.7143		2795	6.8	Y	SGA
Higgins	RFM062	F		40.4286		4010	72										41		3736	40.3	N	Control
Higgins	RFM063	M		39.8571		3683	36	0.142857									40.8571		3632	19.9	N	Control
Higgins	RFM064	F		40		3731	77										41.7143		3310	19.6	N	Control
Higgins	RFM065	M		40.5714		4709	97.4	0.7									41.4286		4290	77.9	N	Control
Higgins	RFM066	F		38.4286		3055	32.2	0.0606061									40.7143		3400	28.5	N	Control
Higgins	RFM067	M		38		2772	13.8	0.166667									38.4286		3150	38.3	N	Control
Higgins	RFM068	F		40.4286		3455	32.4	0.454545									40.5714		3860	66.4	N	Control
Higgins	RFM069	F		34.4286		2420	82.9	1.1									37.2857		2700	19.1	N	Control
Higgins	RFM070	F		30.5714		1678	50.6										37.8571		3250	54.8	N	Control
Higgins	RFM071	F		32.4286		2109	75.4	1.53571									38		2900	31.8	N	Control
Higgins	RFM072	M		38.5714		3803	98.6										40		3924	96.3	N	Control
Higgins	RFM073	F		39.8571		2938	3	0.666667									40		3052	4	Y	SGA
Higgins	RFM075	F		33.4286		2820	98.4										40.1429		3770	63.7	N	Control
Higgins	RFM076	M		32.7143		1948	21.6	0.0142857									38		2990	23.8	N	Control
Higgins	RFM077	F		40.2857		3438	56.4	0.230769									40.2857		2840	9	Y	SGA
Higgins	RFM078	F		30.8571		1879	89.6										37.8571		3546	94.9	N	Control
Higgins	RFM079	M		32.1429		2364	87.7	0.454545									36.8571		3240	79.8	N	Control
Higgins	RFM080	M		38.8571		3138	35.3										40.5714		3154	15.1	N	Control
Higgins	RFM081	M		39.2857		3463	56.8										39.8571		3260	34.5	N	Control
Higgins	RFM082	M		37		2795	30.2	0.608696									39.4286		2720	7.2	Y	SGA
Higgins	RFM083	M		38.4286		2653	76.4	0.272727									43		3360	47.7	N	Control
Higgins	RFM084	F		37		3058	61.5	1.2907									40.1429		3500	47.9	N	Control
Higgins	RFM085	M		29.2857		1601	69.1										39.8571		3600	45.4	N	Control
Higgins	RFM086	F		28.2857		1320	89	0.1									41.1429		3950	80.8	N	Control
Higgins	RFM087	M		39.8571		3362	27.4	0.0428571									40.2857		3090	9	Y	SGA
Higgins	RFM088	F		40.1429		3317	45.3										41.8571		2830	3.4	Y	SGA
Higgins	RFM089	M		33.5714		2313	57.9	0.0394737									39.8571		3380	35.4	N	Control
Higgins	RFM090	F		32.1429		2084	69.6	0.609375									41.8571		3630	29.7	N	Control
Higgins	RFM091	M		38.4286		3800	80.3	1.97368									40.2857		4140	76.3	N	Control
Higgins	RFM092	M		37.2857		3310	76.1	0.04									40.8571		3960	70.1	N	Control
Higgins	RFM093	M		41		3830	65.7	0.166667									41.4286		3542	34	N	Control
Higgins	RFM094	M		37.8571		2917	26										41.1429		3390	20.2	N	Control
Higgins	RFM095	M		38.8571		3904	75.6	0.475									40.8571		4150	65.4	N	Control
Higgins	RFM096	M		36.2857		2827	83.8	0.0588235									42		3600	66.9	N	Control
Higgins	RFM097	F		30		1602	58.5	0.394737									38.4286		3160	5.7	Y	SGA
Higgins	RFM098	M		39		3797	88.7										39.8571		3340	36.8	N	Control
Higgins	RFM099	M		39.1429		3665	72.8	0.695652									41.1429		3845	56.3	N	Control
Higgins	RFM100	M		38		2288	0.9										38.5714		2460	1.7	Y	FGR
Higgins	RFM101	M		34		1992	7.4	0.318841									36.8571		2516	8.1	Y	SGA
Higgins	RFM102	M		29		1485	83										39.1429		3750	84.4	N	Control
Higgins	RFM103	M		38		3494	63.3	0.153846									39.1429		3430	35	N	Control
Higgins	RFM104	F		36.4286		2247	16	0.03125									38.2857		2210	2.4	Y	FGR
Higgins	RFM105	F		28.1429		1270	86.7	0.361111									40.4286		3030	19.3	N	Control
Higgins	RFM106	F		33.2857		2653	92.9	2.2									41.7143		4364	80.9	N	Control
Higgins	RFM107	F		36		2995	83.2	0.363636									40.5714		4100	90.5	N	Control
Higgins	RFM108	M		41.4286		3962	85.8	0.566667									41.8571		3820	71.6	N	Control
Higgins	RFM109	M		30.7143		1674	40.3	1.36364									34.2857		2350	32.9	N	Control
Higgins	RFM110	M		37.4286		4178	99.4										38.7143		3625	68.5	N	Control
Higgins	RFM111	M		38.4286		3515	84.4										38.8571		2298	68.1	N	Control
Higgins	RFM112	M		35		2918	61.9	1.75									39.5714		3724	76.8	N	Control
Higgins	RFM113	F		37.7143		2912	30.1										41.5714		3730	44	N	Control
Higgins	RFM114	F		39		3628	86.1	0.175									41.1429		3620	69.3	N	Control
Higgins	RFM115	M		41		3811	53.6	2.38095									41.1429		3700	41.7	N	Control
Higgins	RFM116	F		36.4286		2362	14.3	0.05									39		2140	0.4	Y	FGR
Higgins	RFM117	F		30.5714		1688	77.7	0.025									41		3260	23.2	N	Control
Higgins	RFM118	M		39.5714		3521	41.7	0.526316									40		3090	8.4	Y	SGA
Higgins	RFM120	F		39.7143		4143	95	0.931818									40.2857		4430	97.9	N	Control
Higgins	RFM121	M		38.1429		3536	94	0.914894									40.8571		3340	39.1	N	Control
Higgins	RFM122	M		40.1429		3915	88.7	0.0769231									40.8571		3394	36	N	Control
Higgins	RFM123	F		32.8571		2002	39.1	0.169492									40.1429		3620	55	N	Control
Higgins	RFM124	M		31		1972	53.7	0.382353									39.5714		4180	71.1	N	Control
Higgins	RFM125	F		34.7143		2810	97.2	1.82979									40.1429		3930	96.2	N	Control
Higgins	RFM126	M		39.4286		3818	66.9	0.204082									41.5714		5410	100	N	Control
Higgins	RFM127	M		29.7143		1543	41.1	0.0877193									40.8571		3190	5	Y	SGA
Higgins	RFM129	F		34		2141	56.2	0.192308									41.5714		3300	30.5	N	Control
Higgins	RFM130	F		30.8571		1444	20.6	1.5									39.7143		2770	7.2	Y	SGA
Higgins	RFM131	F		41.4286		3918	57.1	0.258065									42		4100	75.6	N	Control
Higgins	RFM132	M		40.1429		3953	82.8	0.0652174									40.2857		4010	84.5	N	Control
Higgins	RFM133	M		35.2857		2659	48.9	0.108696									36.7143		2938	56.7	N	Control
Higgins	RFM134	M		28.8571		1450	79.2	0.0833333									38.8571		3840	90.3	N	Control
Higgins	RFM135	F		40.7143		3753	72.9	1.47917									41.1429		3004	9.7	Y	SGA
Higgins	RFM136	F		38.1429		2726	26.4										39		2780	19.3	N	Control
Higgins	RFM137	M		40		4230	93.6	0.3									41.2857		4120	75.8	N	Control
Higgins	RFM138	M		30.8571		1805	51.2	0.346939									40.4286		3325	18.6	N	Control
Higgins	RFM139	M		38		3175	82.5	0.0714286									38.8571		2850	40.3	N	Control
Higgins	RFM140	M		31.7143		2350	95										38.8571		3075	17.1	N	Control
Higgins	RFM142	M		37.5714		2880	34.1	0.106383									39.7143		4020	66.4	N	Control
Higgins	RFM143	M		41		4273	74.4	1.28947									42.4286		4640	81.3	N	Control
Higgins	RFM144	M		41.4286		3907	52.6	0.466667									41.4286		3760	39.9	N	Control
Higgins	RFM145	F		36.5714		3257	94.6										38.8571		3800	95.4	N	Control
Higgins	RFM147	M		38.7143		2839	4.5	0.538462									39		2728	1.9	Y	FGR
Higgins	RFM148	F		28		1305	72.3	0.625									39.2857		3350	33.3	N	Control
Higgins	RFM149	M		36.4286		2948	77.2	0.0555556									38.7143		3180	53.8	N	Control
Higgins	RFM150	M		39.7143		3912	64.5	0.28									41.8571		3700	18.8	N	Control
Higgins	RFM151	M		28.7143		1487	93.7										38.5714		2460	4.6	Y	SGA
Higgins	RFM152	M		41.4286		4099	87.3	0.510204									42.1429		4060	79.9	N	Control
Higgins	RFM154	F		40.2857		3126	14.1	2.28205									40.5714		3912	74.5	N	Control
Higgins	RFM155	F		37.4286		3362	92.1										39.7143		3940	95.1	N	Control
Higgins	RFM156	F		34		2261	23.7	0.125									36.1429		1960	0.3	Y	FGR
Higgins	RFM157	M		41.2857		3835	44.6	0.03125									41.8571		4506	86.4	N	Control
Higgins	RFM158	F		39.8571		3522	41.8	0.152174									40.5714		3490	28.6	N	Control
Higgins	RFM159	F		34.7143		2896	94.9	0.333333									37.8571		3380	81.1	N	Control
Higgins	RFM160	M		41		3619	41.7	0.05									41.8571		3620	30.9	N	Control
Higgins	RFM162	F		35.1429		2492	28.2	0.109375									35.7143		2040	1.1	Y	FGR
Higgins	RFM163	F		29.8571		1614	89.7	0									38.2857		3102	60.4	N	Control
Higgins	RFM164	M		39.7143		3802	52.7	0.125									41.1429		4800	95.3	N	Control
Higgins	RFM165	M		40.2857		3883	39.8	0									41		3746	22.5	N	Control
Higgins	RFM166	M		33		2429	87	0.242424									39.7143		3200	22.2	N	Control
Higgins	RFM167	M		38		3931	95.1	1									39.1429		4220	95.5	N	Control
Higgins	RFM168	F		36.2857		2652	48.1										36.7143		2560	27.8	N	Control
Higgins	RFM169	F		38.8571		3211	55.8	1.03226									40.1429		3280	40.1	N	Control
Higgins	RFM170	F		38.4286		3660	89.7										40.2857		4180	94.4	N	Control
Higgins	RFM171	M		33.5714		2889	99.3	0.447368									40.1429		3695	62.8	N	Control
Higgins	RFM172	M		34.5714		2552	57.8	0.466667									40		3276	22.6	N	Control
Higgins	RFM174	M		41.2857		4058	76										41.7143		3910	48.5	N	Control
Higgins	RFM175	F		34.8571		2744	60.6	0.342466									38.2857		3450	54.8	N	Control
Higgins	RFM176	M		31.4286		1965	58.8	0.539683									39.8571		3660	44.2	N	Control
Higgins	RFM177	F		39.7143		3488	52.2	1.5625									41.2857		3300	17.7	N	Control
Higgins	RFM178	M		38		3952	99.4	1									39.8571		4140	96.9	N	Control
Higgins	RFM179	F		32.8571		2523	95.3	0									38.5714		3600	78.8	N	Control
Higgins	RFM180	M		29.2857		1402	48.2	0.0810811									41.1429		3328	16.2	N	Control
Higgins	RFM181	M		36.2857		2498	10.4	0.2									39.1429		3420	40.1	N	Control
Higgins	RFM182	F		40.1429		4204	93.1										40.2857		4140	89.7	N	Control
Higgins	RFM183	F		38.8571		2768	5.4										39.1429		2800	5.1	Y	SGA
Higgins	RFM184	M		39.5714		3610	59.2	0.138889									40.8571		4394	93.1	N	Control
Higgins	RFM185	M		40.2857		3681	25	0.333333									40.7143		3300	5.2	Y	SGA
Higgins	RFM186	M		37.5714		3433	63										38.8571		3280	24.3	N	Control
Higgins	RFM187	M		38.1429		3172	49.1	0.115385									39.7143		3240	42.1	N	Control
Higgins	RFM188	M		40.1429		4185	81	0.255814									41.2857		4284	74.9	N	Control
Higgins	RFM189	F		34.2857		2927	93.2	0.377358									39.1429		4160	95.4	N	Control
Higgins	RFM190	M		41.4286		3879	66.4	0.785714									41.8571		3580	34.3	N	Control
Higgins	RFM191	M		31		1649	35.4										38.1429		3100	39.7	N	Control
Higgins	RFM194	M		37.4286		3015	40.9										39		3010	17.7	N	Control
Higgins	RFM195	M		38.8571		2905	13.6	1.07895									40.5714		3018	8	Y	SGA
Higgins	RFM196	M		40		3509	47.5										40.7143		3440	40.9	N	Control
Higgins	RFM198	M		38.2857		4200	98.1	0.675									40		4600	97.9	N	Control
Higgins	RFM199	M		41		3741	62.8	1.09375									41.1429		3840	42.8	N	Control
Higgins	RFM200	M		40.5714		3795	62.8	1.13889									41.8571		3675	33.9	N	Control
Higgins	RFM201	M		28.2857		1288	49.6	0									36.7143		3360	71.7	N	Control
Higgins	RFM203	F		38.8571		3316	46.1										40.4286		3460	38.5	N	Control
Higgins	RFM204	F		34		2635	89.6										39.2857		3670	79.5	N	Control
Higgins	RFM205	F		34.7143		2609	69.1	0.685714									40.5714		3300	23.6	N	Control
Higgins	RFM206	F		39		4047	98	0.195122									39.2857		3820	90.8	N	Control
Higgins	RFM207	M		36		2813	33.5										38		3500	60	N	Control
Higgins	RFM208	M		29		1433	56.4	0.0689655									41		4390	87.2	N	Control
Higgins	RFM209	M		39.1429		3039	34										40.2857		3260	42.2	N	Control
Higgins	RFM210	F		37.4286		2689	59.1										39.1429		2674	25	N	Control
Higgins	RFM211	F		37		2865	54.8	1.29032									37.7143		2950	48.6	N	Control
Higgins	RFM212	F		37.2857		3385	89.4	0.75									40.4286		3680	66.2	N	Control
Higgins	RFM213	F		32		2088	81.9	0.0408163									37		2900	49.2	N	Control
Higgins	RFM214	M		36.2857		3074	81.6	0.71831									41.2857		3925	69	N	Control
Higgins	RFM215	F		31.5714		2164	89.6	0.363636									41.7143		4100	64.6	N	Control
Higgins	RFM216	M		31.1429		2140	94.7	0.932432									37.1429		3360	78.7	N	Control
Higgins	RFM217	M		39.4286		3039	8.7	0.508772									41		3180	58	N	Control
Higgins	RFM218	M		36.8571		3233	73.5	0.25									40.4286		3740	52.9	N	Control
Higgins	RFM219	F		37.1429	Y	2299	4.2										37.5714		2626	17.5	N	FGR
Higgins	RFM220	F		40.2857		3542	59	0.5									41.4286		3700	54.3	N	Control
Higgins	RFM222	F		37.2857		3413	86.4										39.4286		3440	53.5	N	Control
Higgins	RFM223	M		36.5714		2443	21.1										39.5714		2570	3.8	Y	SGA
Higgins	RFM224	F		37.7143		3334	69.6										38.7143		3533	71.7	N	Control
Higgins	RFM225	M		35.7143		3260	65.3										37.8571		3500	49.4	N	Control
Higgins	RFM226	M		33.1429		2290	73.7										40.7143		3980	80.1	N	Control
Higgins	RFM227	M		35.5714		3152	79.6	1.06667									40.5714		3480	19.3	N	Control
Higgins	RFM228	M		28.5714		1324	46.2	0.648649									39.7143		3285	18.8	N	Control
Higgins	RFM229	M		37.7143		3244	60.5	1									42		3900	48.6	N	Control
Higgins	RFM230	M		29.1429	Y	1411	46.9										40.5714		2870	2.1	Y	FGR
Higgins	RFM231	M		38.2857		3117	25.3	0.684211									38.8571		3605	63.2	N	Control
Higgins	RFM232	F		38.2857		3580	82										38.8571		3964	95.2	N	Control
Higgins	RFM233	M		40.2857		4180	74.4	0.265823									41.2857		3580	17	N	Control
Higgins	RFM234	F		37		3155	94.2	0.113402									41.1429		3820	89.8	N	Control
Higgins	RFM236	F		33.2857		2302	77.5	0									35.8571		2420	24.4	N	Control
Higgins	RFM237	M		38.5714		3549	67.3										41.1429		4210	79	N	Control
Higgins	RFM238	F		38		3388	51.8	0.157895									40		3050	5.2	Y	SGA
Higgins	RFM239	M		35		2751	81.8										38.8571		3300	67	N	Control
Higgins	RFM241	F		36.8571		3025	53	0.2									40.5714		3400	30.9	N	Control
Higgins	RFM242	F		34.5714		2229	40.3	0.0519481									38.7143		2740	19.6	N	Control
Higgins	RFM243	F		41.5714		3814	41.9										41.8571		3540	20	N	Control
Higgins	RFM244	M		34.2857		2889	90.4	0.256757									41.5714		3600	24.3	N	Control
Higgins	RFM245	F		28.8571		1298	62.2	0.128205									40.4286		3440	51.9	N	Control
Higgins	RFM246	M		28.5714		1346	77.5	0.15873									41.5714		3865	65.7	N	Control
Higgins	RFM247	M		39.2857		3456	71	0.268293									41.7143		3520	39.1	N	Control
Higgins	RFM248	F		37.2857		3342	91.2										38		3324	80.4	N	Control
Higgins	RFM249	F		35.2857		2497	48.8	0.807692									40		3123	24.3	N	Control
Higgins	RFM250	F		37.4286		3295	66.3	1.14286									41.8571		3900	48.1	N	Control
Higgins	RFM251	M		31.5714		1893	64.5	1.17143									40		2850	5.8	Y	SGA
Higgins	RFM252	M		37.4286		2275	7.2	0									37.7143		2100	1.7	Y	FGR
Higgins	RFM253	M		37.2857		2805	23.3										40.7143		3322	18.1	N	Control
Higgins	RFM254	M		40.1429		2977	8	0.230769									40.4286		2760	2.2	Y	FGR
Higgins	RFM255	F		38.8571		3260	83.7	0.327273									40		2772	18	N	Control
Higgins	RFM256	F		39.2857		3447	73.3	0.0425532									41.7143		2790	3.5	Y	SGA
Higgins	RFM257	F		35.8571		2461	19.9	0.285714									36.5714		2800	40.4	N	Control
Higgins	RFM258	F		38.2857		2715	20.2	0.1									39.5714		2988	25.6	N	Control
Higgins	RFM259	M		37.4286		3094	66.8	0.157895									39		3540	78.4	N	Control
Higgins	RFM260	M		28.8571		1547	93.2										39.4286		3736	78.7	N	Control
Higgins	RFM261	F		29.5714		1572	82.9										40		2840	6.7	Y	SGA
Higgins	RFM262	M		36.4286		3660	95.6	1.09434									40.7143		4470	88.2	N	Control
Higgins	RFM263	M		40.7143		4043	73.3										41.1429		3450	19.5	N	Control
Higgins	RFM264	F		41.4286		3786	81.2	0.470588									41.8571		3670	68.9	N	Control
Higgins	RFM265	F		34.7143		2462	25.4										39.7143		3220	15.5	N	Control
Higgins	RFM266	F		33		2196	88.8	1.47619									35.4286		2645	82.7	N	Control
Higgins	RFM267	M		37.8571		4296	99.3	0									39		4300	96	N	Control
Higgins	RFM268	M		37.4286		3377	87.4	0.0408163									38.2857		3120	50.9	N	Control
Higgins	RFM269	M		31.7143		1903	44.7										37		3005	42.6	N	Control
Higgins	RFM270	F		41.4286		4168	69.2	0.175									41.8571		3740	28.8	N	Control
Higgins	RFM272	M		41.5714		4750	95.2										42		4540	85.3	N	Control
Higgins	RFM273	F		32.4286		2111	49.2	0									40.1429		3774	51.8	N	Control
Higgins	RFM274	F		41.5714		4136	71.7	0.169492									42.1429		3910	45.6	N	Control
Higgins	RFM275	F		37.4286		2776	18										42.7143		2450	1.5	Y	FGR
Higgins	RFM276	M		39.2857		3324	65.9	0.655172									41		3264	30.5	N	Control
Higgins	RFM277	F		37.7143		3584	90.1	0.0166667									41.4286		3994	65	N	Control
Higgins	RFM278	F		37	Y	2496	17										38.2857		2490	7.5	Y	FGR
Higgins	RFM279	F		38		3888	87.2										39.4286		3220	16.9	N	Control
Higgins	RFM280	F		38.2857		3294	55.3										38.4286		3180	40.7	N	Control
Higgins	RFM281	F		36.1429		3046	86.4										38		3045	48.2	N	Control
Higgins	RFM283	F		37.4286		3273	78.4	0.0652174									38.1429		3336	70.6	N	Control
Higgins	RFM284	F		30.1429		1502	40	0.0166667									39.5714		2880	8.2	Y	SGA
Higgins	RFM285	M		39.8571		3808	76.4										40		4026	88	N	Control
Higgins	RFM286	F		39.4286		3382	54.3										41.4286		3110	9.6	Y	SGA
Higgins	RFM287	M		33.4286		2559	98.8										40.7143		3140	30.3	N	Control
Higgins	RFM288	M		37.2857		3203	76.7	0.142857									38		3485	82.9	N	Control
Higgins	RFM289	F		39	Y	2677	4.6										39.7143		3018	13.3	N	FGR
Higgins	RFM290	F		31.5714		1900	59.9										32.7143		1878	23.8	N	Control
Higgins	RFM291	F		28.7143	Y	877	1e-05	0.3125									30.1429		1044	1	Y	FGR
Higgins	RFM292	M		34.4286		2581	50.1	1.16129									36.5714		2900	36.9	N	Control
Higgins	RFM293	F		41.4286		3782	65.5	0.885714									41.5714		3680	54.3	N	Control
Higgins	RFM294	F		37.1429		2634	26.3	0.105263									40.8571		2220	1.3	Y	FGR
Higgins	RFM295	M		30.1429		1438	34.5										38.5714		2950	27.4	N	Control
Higgins	RFM296	M		39.5714		3792	53.1										40.1429		3810	47.4	N	Control
Higgins	RFM297	M		40		3646	87										40.5714		3308	49.9	N	Control
Higgins	RFM298	F		36.8571		2696	7.8										38.2857		2970	18.3	N	Control
Higgins	RFM300	F		41.4286		4277	93.9										41.8571		3530	36.4	N	Control
